# Supplementary material for: Prioritization of Candidate Biomarkers for Degenerative Aortic Stenosis through a Systems Biology-Based In-Silico Approach
Source: J Pers Med. 2022 Apr 15;12(4):642. doi: 10.3390/jpm12040642 (PMC9026876; doi:10.3390/jpm12040642)
Supplement: Supplementary file 1 [file jpm-12-00642-s001.zip]

Archive with 4 entries (2 files):
- jpm-1645448-supplementary/
- jpm-1645448-supplementary/supplementary/
- jpm-1645448-supplementary/supplementary/Supplementary material_Rev.pdf
- jpm-1645448-supplementary/supplementary/Table S1 and S3.xls
