# Supplementary material for: Prioritization of Candidate Biomarkers for Degenerative Aortic Stenosis through a Systems Biology-Based In-Silico Approach
Source: J Pers Med. 2022 Apr 15;12(4):642. doi: 10.3390/jpm12040642 (PMC9026876; doi:10.3390/jpm12040642)
Supplement: Supplementary file 1 [file jpm-12-00642-s001.zip › jpm-1645448-supplementary/supplementary/Table S1 and S3.xls]

## Sheet: Table S1
Cluster	Function	Enrich. Score	N. of terms	Proteins
1	endoplasmic reticulum lumen	24.41	3	TIMP metallopeptidase inhibitor 1(TIMP1); albumin(ALB); alpha 2-HS glycoprotein(AHSG); apolipoprotein A1(APOA1); apolipoprotein A4(APOA4); apolipoprotein B(APOB); apolipoprotein E(APOE); calreticulin(CALR); ceruloplasmin(CP); coagulation factor II, thrombin(F2); collagen type I alpha 2 chain(COL1A2); collagen type III alpha 1 chain(COL3A1); collagen type VI alpha 1 chain(COL6A1); collagen type VI…
	cellular protein metabolic process
	post-translational protein modification
2	extracellular matrix	18.67	3	EGF containing fibulin extracellular matrix protein 1(EFEMP1); TIMP metallopeptidase inhibitor 1(TIMP1); TIMP metallopeptidase inhibitor 3(TIMP3); alpha 2-HS glycoprotein(AHSG); apolipoprotein E(APOE); biglycan(BGN); cartilage oligomeric matrix protein(COMP); chitinase 3 like 1(CHI3L1); collagen type I alpha 2 chain(COL1A2); collagen type III alpha 1 chain(COL3A1); collagen type VI alpha 1 chain(…
	extracellular matrix structural constituent
	extracellular matrix organization
3	regulation of complement activation	12.73	3	CD5 molecule like(CD5L); amyloid P component, serum(APCS); clusterin(CLU); coagulation factor II, thrombin(F2); complement C1s(C1S); complement C3(C3); complement C4A (Rodgers blood group)(C4A); complement C4B (Chido blood group)(C4B); complement C9(C9); complement factor H related 1(CFHR1); complement factor H(CFH); complement factor I(CFI); ficolin 2(FCN2); immunoglobulin heavy constant gamma 1…
	complement activation
	complement activation, classical pathway
4	high-density lipoprotein particle remodeling	4.19	45	albumin(ALB); alcohol dehydrogenase 1B (class I), beta polypeptide(ADH1B); angiotensinogen(AGT); annexin A1(ANXA1); annexin A2(ANXA2); apolipoprotein A1(APOA1); apolipoprotein A4(APOA4); apolipoprotein B(APOB); apolipoprotein C2(APOC2); apolipoprotein C3(APOC3); apolipoprotein E(APOE); clusterin(CLU); fatty acid binding protein 4(FABP4); heat shock protein 90 beta family member 1(HSP90B1); immuno…
	chylomicron remodeling
	chylomicron assembly
	high-density lipoprotein particle
	chylomicron
	intermediate-density lipoprotein particle
	reverse cholesterol transport
	spherical high-density lipoprotein particle
	very-low-density lipoprotein particle
	retinoid metabolic process
	cholesterol efflux
	phospholipid efflux
	chylomicron remnant clearance
	Cholesterol metabolism
	phospholipid binding
	positive regulation of cholesterol esterification
	very-low-density lipoprotein particle remodeling
	cholesterol homeostasis
	triglyceride homeostasis
	low-density lipoprotein particle
	lipoprotein metabolic process
	early endosome
	lipoprotein biosynthetic process
	lipid transport
	lipase inhibitor activity
	phosphatidylcholine-sterol O-acyltransferase activator activity
	positive regulation of cholesterol efflux
	regulation of Cdc42 protein signal transduction
	phosphatidylcholine binding
	positive regulation of triglyceride catabolic process
	positive regulation of lipoprotein lipase activity
	high-density lipoprotein particle clearance
	cholesterol metabolic process
	high-density lipoprotein particle assembly
	positive regulation of fatty acid biosynthetic process
	positive regulation of lipid biosynthetic process
	phosphatidylcholine metabolic process
	lipid binding
	lipid transporter activity
	Vitamin digestion and absorption
	PPAR signaling pathway
	cholesterol binding
	Lipid and atherosclerosis
	Fat digestion and absorption
	intracellular receptor signaling pathway
5	collagen fibril organization	4.18	7	CD9 molecule(CD9); FRAS1 related extracellular matrix 2(FREM2); PBX homeobox interacting protein 1(PBXIP1); alpha-1-microglobulin/bikunin precursor(AMBP); annexin A2(ANXA2); calreticulin(CALR); cartilage oligomeric matrix protein(COMP); collagen type I alpha 2 chain(COL1A2); collagen type III alpha 1 chain(COL3A1); collagen type VI alpha 1 chain(COL6A1); collagen type VI alpha 3 chain(COL6A3); co…
	integrin binding
	cell adhesion
	ECM-receptor interaction
	Focal adhesion
	PI3K-Akt signaling pathway
	Human papillomavirus infection
6	lysosomal lumen	3.91	3	apolipoprotein B(APOB); biglycan(BGN); cathepsin D(CTSD); coagulation factor II, thrombin(F2); decorin(DCN); lumican(LUM); proline and arginine rich end leucine rich repeat protein(PRELP); prosaposin(PSAP); superoxide dismutase 3(SOD3)
	extracellular matrix structural constituent conferring compression resistance
	Golgi lumen
7	collagen fibril organization	3.78	6	TIMP metallopeptidase inhibitor 1(TIMP1); annexin A2(ANXA2); cartilage oligomeric matrix protein(COMP); collagen type I alpha 2 chain(COL1A2); collagen type III alpha 1 chain(COL3A1); collagen type VI alpha 1 chain(COL6A1); collagen type VI alpha 3 chain(COL6A3); collagen type XIV alpha 1 chain(COL14A1); ficolin 2(FCN2); lumican(LUM); mannose binding lectin 2(MBL2); matrix metallopeptidase 2(MMP2…
	collagen trimer
	extracellular matrix structural constituent conferring tensile strength
	platelet-derived growth factor binding
	cellular response to amino acid stimulus
	Protein digestion and absorption
8	fibrinolysis	3.70	26	CD9 molecule(CD9); H2A clustered histone 12(H2AC12); annexin A2(ANXA2); apolipoprotein A1(APOA1); apolipoprotein B(APOB); apolipoprotein E(APOE); calreticulin(CALR); cartilage oligomeric matrix protein(COMP); cathepsin B(CTSB); chitinase 3 like 1(CHI3L1); coagulation factor II, thrombin(F2); coagulation factor XII(F12); collagen type I alpha 2 chain(COL1A2); collagen type III alpha 1 chain(COL3A1…
	fibrinogen complex
	platelet aggregation
	blood coagulation
	platelet activation
	blood coagulation, fibrin clot formation
	toll-like receptor signaling pathway
	plasminogen activation
	cell-matrix adhesion
	cell adhesion molecule binding
	platelet alpha granule
	positive regulation of substrate adhesion-dependent cell spreading
	negative regulation of endothelial cell apoptotic process
	positive regulation of peptide hormone secretion
	negative regulation of extrinsic apoptotic signaling pathway via death domain receptors
	protein polymerization
	positive regulation of protein secretion
	positive regulation of heterotypic cell-cell adhesion
	response to calcium ion
	Platelet activation
	positive regulation of exocytosis
	cellular macromolecular complex assembly
	positive regulation of vasoconstriction
	structural molecule activity
	positive regulation of ERK1 and ERK2 cascade
	Neutrophil extracellular trap formation
9	removal of superoxide radicals	3.54	4	apolipoprotein A4(APOA4); glutathione S-transferase pi 1(GSTP1); glutathione peroxidase 3(GPX3); peptidylprolyl isomerase A(PPIA); peroxiredoxin 1(PRDX1); superoxide dismutase 1(SOD1); superoxide dismutase 2(SOD2); superoxide dismutase 3(SOD3)
	cellular response to oxidative stress
	superoxide dismutase activity
	Peroxisome
10	Staphylococcus aureus infection	2.93	6	H2A clustered histone 12(H2AC12); alcohol dehydrogenase 1B (class I), beta polypeptide(ADH1B); coagulation factor II, thrombin(F2); complement C1s(C1S); complement C3(C3); complement C4A (Rodgers blood group)(C4A); complement C4B (Chido blood group)(C4B); complement C9(C9); complement factor H(CFH); complement factor I(CFI); fibrinogen alpha chain(FGA); fibrinogen beta chain(FGB); fibrinogen gamm…
	Coronavirus disease - COVID-19
	positive regulation of apoptotic cell clearance
	Pertussis
	Systemic lupus erythematosus
	Alcoholic liver disease
11	opsonization	2.05	13	annexin A1(ANXA1); collagen type III alpha 1 chain(COL3A1); complement C4B (Chido blood group)(C4B); fibrinogen alpha chain(FGA); fibrinogen beta chain(FGB); fibronectin 1(FN1); ficolin 2(FCN2); gelsolin(GSN); haptoglobin(HP); immunoglobulin heavy constant gamma 1 (G1m marker)(IGHG1); immunoglobulin heavy constant mu(IGHM); immunoglobulin kappa constant(IGKC); immunoglobulin lambda constant 1(IGL…
	peptide cross-linking
	positive regulation of B cell activation
	phagocytosis, engulfment
	antigen binding
	defense response to bacterium
	immunoglobulin complex, circulating
	phagocytosis, recognition
	immunoglobulin receptor binding
	B cell receptor signaling pathway
	negative regulation of inflammatory response to antigenic stimulus
	adaptive immune response
	Fc-gamma receptor signaling pathway involved in phagocytosis
12	response to hydrogen peroxide	1.96	3	calreticulin(CALR); clusterin(CLU); glutathione S-transferase pi 1(GSTP1); haptoglobin(HP); hemoglobin subunit beta(HBB); lactate dehydrogenase A(LDHA); matrix metallopeptidase 2(MMP2); superoxide dismutase 1(SOD1); superoxide dismutase 2(SOD2); thrombospondin 1(THBS1)
	response to xenobiotic stimulus
	mitochondrion
13	AGE-RAGE signaling pathway in diabetic complications	1.70	4	angiotensinogen(AGT); cathepsin D(CTSD); collagen type I alpha 2 chain(COL1A2); collagen type III alpha 1 chain(COL3A1); collagen type VI alpha 1 chain(COL6A1); fibronectin 1(FN1); interleukin 6(IL6); matrix metallopeptidase 2(MMP2); serpin family E member 1(SERPINE1)
	cellular response to amino acid stimulus
	Diabetic cardiomyopathy
	Relaxin signaling pathway
14	glycolytic process	1.40	5	alcohol dehydrogenase 1B (class I), beta polypeptide(ADH1B); beta-1,4-galactosyltransferase 2(B4GALT2); enolase 1(ENO1); glutathione S-transferase pi 1(GSTP1); glutathione peroxidase 3(GPX3); glycogen phosphorylase L(PYGL); lactate dehydrogenase A(LDHA); phosphoglycerate kinase 1(PGK1); prostaglandin D2 synthase(PTGDS); triosephosphate isomerase 1(TPI1)
	Glycolysis / Gluconeogenesis
	canonical glycolysis
	gluconeogenesis
	Biosynthesis of amino acids
	Carbon metabolism
	Metabolic pathways
15	vesicle	1.11	3	annexin A1(ANXA1); annexin A2(ANXA2); glutathione S-transferase pi 1(GSTP1); moesin(MSN); peptidylprolyl isomerase A(PPIA); transferrin(TF)
	adherens junction
	basolateral plasma membrane
16	cytosol	0.15	3	CD5 molecule like(CD5L); H2A clustered histone 12(H2AC12); HtrA serine peptidase 1(HTRA1); NDRG family member 2(NDRG2); PBX homeobox interacting protein 1(PBXIP1); S100 calcium binding protein A6(S100A6); SWI/SNF related, matrix associated, actin dependent regulator of chromatin subfamily c member 1(SMARCC1); TIMP metallopeptidase inhibitor 3(TIMP3); albumin(ALB); alcohol dehydrogenase 1B (class …
	nucleus
	cytoplasm
17	Huntington disease	0.11	3	glutathione peroxidase 3(GPX3); interleukin 6(IL6); superoxide dismutase 1(SOD1); superoxide dismutase 2(SOD2); tubulin beta class I(TUBB)
	Pathways of neurodegeneration - multiple diseases
	Amyotrophic lateral sclerosis

## Sheet: Table S3
Uniprot ID	Gene Name	Protein Name	DAS General	DAS General	1. Calcification	1. Calcification	2. Lipoprotein accumulation	2. Lipoprotein accumulation	3. Inflammation	3. Inflammation	4. Oxidative stress	4. Oxidative stress	5. Endothelial dysfunction	5. Endothelial dysfunction	6. Renin-angiotensin-aldosterone system	6. Renin-angiotensin-aldosterone system	7. Hypertrophy	7. Hypertrophy	8. Myocardial fibrosis	8. Myocardial fibrosis
			Effector	ANN Score	Effector	ANN Score	Effector	ANN Score	Effector	ANN Score	Effector	ANN Score	Effector	ANN Score	Effector	ANN Score	Effector	ANN Score	Effector	ANN Score
P08123	COL1A2	Collagen alpha-2(I) chain	1	69.82	0	29.94	0	28.04	0	90.86	0	3.64	1	87.5	0	32.73	0	39.34	1	92.52
P02461	COL3A1	Collagen alpha-1(III) chain	1	76.47	0	6.18	0	34.87	0	4.49	0	19.79	1	87.29	0	45.34	0	6.59	1	91.69
P05231	IL6	Interleukin-6	1	73.24	1	88.05	0	32.48	1	87.64	0	20.89	0	41.88	0	37.73	0	36.45	1	90.45
P21810	BGN	Biglycan	1	80.74	0	84.26	0	70.5	1	86.97	0	61.26	0	78.98	0	41.46	0	31.63	0	83.08
P01019	AGT	Angiotensinogen	1	84.81	0	5.72	0	28.04	0	3.84	0	3.8	0	3.28	1	65.54	1	78.6	1	82.54
P08253	MMP2	72 kDa type IV collagenase	1	73.98	1	84.4	0	32.48	0	42.99	0	64.52	1	75.4	0	29.03	0	71.88	1	74.1
Q92743	HTRA1	Serine protease HTRA1	0	70.23	0	34.24	0	37.73	0	8.56	0	62.7	0	72.73	0	46.17	0	5.13	0	72.82
P07996	THBS1	Thrombospondin-1	0	32.46	0	39.85	0	28.16	0	62.97	0	31.57	0	76.17	0	63.52	0	29.35	0	71.7
P01023	A2M	Alpha-2-macroglobulin	0	52.17	0	57.76	0	59.96	0	68.56	0	72.55	0	68.3	0	62.07	0	61.71	0	70.52
P07585	DCN	Decorin	0	62.63	0	74.42	0	27.4	0	47.79	0	3.71	0	73.11	0	30.22	0	71.71	0	68.53
P35625	TIMP3	Metalloproteinase inhibitor 3	1	82.53	0	69.2	0	29.03	0	3.23	0	4.35	1	91.85	0	63.61	0	40.96	0	59.82
P51884	LUM	Lumican	0	63.57	0	7.72	0	34.87	0	23.28	0	3.26	0	33.96	0	46.02	0	19.56	0	57.79
P04114	APOB	Apolipoprotein B-100	1	71.61	0	3.57	1	64.6	0	74.02	0	35.43	0	75.04	0	29.03	0	38.07	0	52.16
P02766	TTR	Transthyretin	0	71.21	0	27.72	0	60.26	0	74.11	0	79.18	0	38.01	0	37.73	0	41.35	0	47.19
Q15582	TGFBI	Transforming growth factor-beta-induced protein ig-h3	0	35.17	0	3.67	0	46.17	0	4.04	0	3.7	0	69.05	0	46.17	0	6.47	0	45.54
O43866	CD5L	CD5 antigen-like	0	53.93	0	11.76	0	37.73	0	3.56	0	35.43	0	26.7	0	37.56	0	24.95	0	45.22
P10909	CLU	Clusterin	0	46.41	0	29.47	0	64.01	0	76.5	0	40.11	0	67.68	0	18.53	0	62.13	0	44.74
P49747	COMP	Cartilage oligomeric matrix protein	0	67.26	0	38.59	0	34.87	0	6.97	0	5.55	0	41.94	0	37.73	0	32.59	0	35.47
P04004	VTN	Vitronectin	0	66.47	0	28.97	0	27.4	0	62.25	0	7.47	0	41.68	0	29.96	0	30.58	0	34.16
P02647	APOA1	Apolipoprotein A-I	1	74.73	0	56.28	1	64.68	0	40.17	0	10.41	0	72.41	0	37.73	0	36.57	0	34.04
P00734	F2	Prothrombin	0	57.79	0	35.58	0	28.46	0	74.76	0	3.62	0	27.67	0	30.54	0	32.04	0	32.27
P02750	LRG1	Leucine-rich alpha-2-glycoprotein	0	23.78	0	3.54	0	18.53	0	3.87	0	8.89	0	11.57	0	57.33	0	7.97	0	30.94
P51888	PRELP	Prolargin	0	25.56	0	8.48	0	30.22	0	19.96	0	3.98	0	36.64	0	57.33	0	7.33	0	30.92
P21926	CD9	CD9 antigen	0	60.26	0	3.81	0	34.87	0	38.59	0	17.35	0	71.49	0	29.03	0	21.54	0	30.49
Q06830	PRDX1	Peroxiredoxin-1	0	68.3	0	44.63	0	32.1	0	78.32	0	43.69	0	3.58	0	30.22	0	49.76	0	28.29
P14625	HSP90B1	Endoplasmin	0	70.58	0	30.64	0	65.44	0	86.48	0	36.75	0	74.62	0	37.73	0	26.62	0	26.39
P04083	ANXA1	Annexin A1	0	71.16	0	37.46	0	27.81	0	81.2	0	3.62	0	39.57	0	43.49	0	38.55	0	25.39
P01042	KNG1	Kininogen-1	1	90.45	0	63.4	0	32.49	1	87.34	0	17.35	0	38.47	0	70.1	0	34.11	0	24.66
Q00653	NFKB2	Nuclear factor NF-kappa-B p100 subunit	1	72.15	1	74.83	0	37.89	1	75.62	0	11.53	0	39.87	0	40.54	0	54.37	0	24.06
P02649	APOE	Apolipoprotein E	1	72.77	0	24.58	1	59.5	0	55.82	0	38.83	0	47.23	0	28.57	0	33.57	0	23.9
Q12805	EFEMP1	EGF-containing fibulin-like extracellular matrix protein 1	0	61.55	0	52.42	0	28.04	0	33.7	0	57.1	0	44.2	0	30.16	0	29.11	0	23.17
Q9H7J1	PPP1R3E	Protein phosphatase 1 regulatory subunit 3E	0	3.68	0	3.63	0	41.46	0	3.97	0	10.41	0	3.98	0	56.7	0	8.88	0	22.12
P01033	TIMP1	Metalloproteinase inhibitor 1	1	84.6	0	68.8	0	37.73	0	3.65	0	3.26	1	91.45	0	37.73	0	8.8	0	20.55
P22105	TNXB	Tenascin-X	0	37.01	0	22.23	0	27.81	0	32.97	0	3.71	0	44.43	0	37.73	0	41.27	0	19.59
P07602	PSAP	Prosaposin	0	29.73	0	5.76	0	34.87	0	3.95	0	3.64	0	42.35	0	30.22	0	4.25	0	17.19
P02768	ALB	Serum albumin	0	43.15	0	61.21	0	68.34	0	76.03	0	42.58	0	75.65	0	27.81	0	68.55	0	16.08
Q9Y6J0	CABIN1	Calcineurin-binding protein cabin-1	0	32.69	0	6.99	0	27.81	0	8.56	0	6.62	0	22.11	0	45.34	0	72.15	0	15.84
P04217	A1BG	Alpha-1B-glycoprotein	0	25.05	0	9.04	0	27.81	0	25.35	0	6.62	0	14.12	0	18.53	0	10.95	0	15.84
P55058	PLTP	Phospholipid transfer protein	0	44.86	0	3.63	0	70.74	0	22.1	0	10.04	0	28.61	0	30.22	0	6	0	15.84
P08603	CFH	Complement factor H	0	32.33	0	8.55	0	27.54	0	27.94	0	3.61	0	76.69	0	29.03	0	8.6	0	15.32
P02763	ORM1	Alpha-1-acid glycoprotein 1	0	4.77	0	6.94	0	28.04	0	14.07	0	17.35	0	3.57	0	39.17	0	8.78	0	14.99
P02675	FGB	Fibrinogen beta chain	0	70.05	0	30.86	0	28.46	0	51.39	0	64.71	0	28.11	0	27.81	0	51.15	0	14.5
P12111	COL6A3	Collagen alpha-3(VI) chain	0	35.79	0	39.42	0	34.87	0	57.45	0	7.88	0	51.29	0	46.02	0	39.15	0	14.36
P02743	APCS	Serum amyloid P-component	0	15.55	0	5.08	0	18.53	0	3.26	0	10.86	0	3.57	0	45.34	0	23.5	0	14.32
P02790	HPX	Hemopexin	0	16.72	0	9.05	0	27.25	0	25.35	0	10.04	0	3.71	0	46.17	0	24.81	0	12.78
P00738	HP	Haptoglobin	0	32.14	0	5.28	0	70.56	0	17.45	0	3.71	0	3.58	0	30.22	0	22.08	0	11.05
P26038	MSN	Moesin	0	68.45	0	28.51	0	27.81	0	44.58	0	20.68	0	33.8	0	18.53	0	37.27	0	8.87
Q9UKZ9	PCOLCE2	Procollagen C-endopeptidase enhancer 2	0	4.67	0	3.25	0	30.22	0	3.28	0	3.98	0	3.54	0	56.7	0	3.78	0	8.36
P12109	COL6A1	Collagen alpha-1(VI) chain	0	32.39	0	46.85	0	34.87	0	57.45	0	13.54	0	38.87	0	46.02	0	29.67	0	7.7
P07858	CTSB	Cathepsin B	0	58.61	0	27.53	0	63.3	0	31.2	0	8.66	0	12.91	0	29.03	0	83.77	0	7.16
P15090	FABP4	Fatty acid-binding protein, adipocyte	0	24.4	0	6.71	0	34.87	0	31.73	0	39.51	0	3.63	0	18.53	0	12.96	0	6
P68871	HBB	Hemoglobin subunit beta	0	12	0	5.73	0	28.57	0	3.35	0	9.36	0	17.39	0	30.22	0	7.46	0	4.76
P0C0L4	C4A	Complement C4-A	0	27.44	0	4.8	0	27.4	0	16.35	0	3.64	0	3.71	0	30.22	0	6.04	0	4.75
P05155	SERPING1	Plasma protease C1 inhibitor	0	31.84	0	7.42	0	30.49	0	35.96	0	3.58	0	40.81	0	30.22	0	4.55	0	4.43
P60174	TPI1	Triosephosphate isomerase	0	18.17	0	9.66	0	18.53	0	23.24	0	3.72	0	3.24	0	30.22	0	16.79	0	3.95
P41222	PTGDS	Prostaglandin-H2 D-isomerase	0	25.21	0	7.84	0	18.53	0	31.6	0	19.79	0	3.46	0	30.22	0	10.95	0	3.95
P26022	PTX3	Pentraxin-related protein PTX3	0	3.37	0	3.71	0	50.07	0	3.6	0	3.98	0	3.59	0	45.34	0	3.61	0	3.95
P27169	PON1	Serum paraoxonase/arylesterase 1	0	18.57	0	3.54	0	62.16	0	31.6	0	10.86	0	3.24	0	52.95	0	3.76	0	3.77
P01034	CST3	Cystatin-C	0	39.19	0	29.35	0	28.46	0	3.42	0	6.62	0	66.7	0	41.46	0	5.07	0	3.73
P06727	APOA4	Apolipoprotein A-IV	0	55.45	0	3.98	0	71.53	0	5.79	0	3.64	0	3.25	0	34.19	0	11.58	0	3.72
P02656	APOC3	Apolipoprotein C-III	0	53.26	0	3.98	0	70.52	0	3.95	0	3.52	0	3.66	0	46.17	0	6.32	0	3.72
P06396	GSN	Gelsolin	0	32.8	0	3.69	0	27.25	0	27.94	0	3.64	0	3.25	0	41.46	0	4.68	0	3.72
P02655	APOC2	Apolipoprotein C-II	0	52.23	0	3.72	0	71.11	0	5.06	0	3.52	0	3.35	0	46.17	0	4.34	0	3.72
Q15485	FCN2	Ficolin-2	0	3.36	0	3.7	0	29.03	0	20.8	0	3.98	0	17.39	0	52.37	0	4.3	0	3.72
P02751	FN1	Fibronectin	0	24.98	0	29.36	0	34.87	0	70.51	0	4.93	0	53.75	0	46.02	0	23.22	0	3.71
P02679	FGG	Fibrinogen gamma chain	0	51.51	0	32.98	0	27.03	0	67.5	0	3.55	0	56.46	0	18.53	0	26.56	0	3.7
P02765	AHSG	Alpha-2-HS-glycoprotein	1	70.53	1	87.3	0	27.4	0	3.58	0	10.86	0	3.4	0	30.22	0	7.59	0	3.7
Q15782	CHI3L2	Chitinase-3-like protein 2	0	16.35	0	3.59	0	41.46	0	3.6	0	3.75	0	3.26	0	30.22	0	3.24	0	3.7
P01024	C3	Complement C3	0	29.94	0	3.79	0	28.16	0	3.7	0	17.35	0	3.23	0	37.73	0	27.31	0	3.67
P02760	AMBP	Protein AMBP	0	30.61	0	6.09	0	28.57	0	3.23	0	5.3	0	3.71	0	37.73	0	6.87	0	3.67
P06737	PYGL	Glycogen phosphorylase, liver form	0	33.08	0	3.82	0	27.81	0	55.82	0	6.62	0	3.68	0	52.37	0	5.61	0	3.67
P27797	CALR	Calreticulin	0	42.89	0	38.78	0	60.18	0	55.82	0	3.73	0	35.42	0	40.54	0	71.7	0	3.66
P02748	C9	Complement component C9	0	29.86	0	3.6	0	62.07	0	3.87	0	8.12	0	8.09	0	57.33	0	3.58	0	3.66
P00450	CP	Ceruloplasmin	0	20.2	0	3.45	0	62.15	0	3.55	0	3.95	0	17.39	0	18.53	0	4.43	0	3.65
P00748	F12	Coagulation factor XII	0	28.18	0	7.33	0	28.04	0	39.12	0	3.41	0	3.59	0	32.86	0	7	0	3.64
P01871	IGHM	Ig mu chain C region	0	30.02	0	4.03	0	58.99	0	6.34	0	28.33	0	3.5	0	34.87	0	11.64	0	3.63
P11226	MBL2	Mannose-binding protein C	0	32.21	0	43.6	0	28.29	0	63.69	0	3.54	0	3.33	0	46.02	0	8.71	0	3.63
Q05707	COL14A1	Collagen alpha-1(XIV) chain	0	18.46	0	13.23	0	18.53	0	3.55	0	8.31	0	3.23	0	56.7	0	3.65	0	3.62
P00558	PGK1	Phosphoglycerate kinase 1	0	31.27	0	4.05	0	28.77	0	6.34	0	5.26	0	26.4	0	18.53	0	13.01	0	3.61
P05121	SERPINE1	Plasminogen activator inhibitor 1	0	38.46	0	7.82	0	27.03	0	40.96	0	13.54	0	3.58	0	46.17	0	5.9	0	3.61
Q96AQ6	PBXIP1	Pre-B-cell leukemia transcription factor-interacting protein 1	0	26.93	0	5.65	0	18.53	0	74.96	0	3.55	0	3.33	0	30.22	0	14.91	0	3.6
P07339	CTSD	Cathepsin D	1	87	0	28.84	0	31.93	0	19.64	0	8.66	1	84.46	0	37.73	0	71.66	0	3.59
P01834	IGKC	Ig kappa chain C region	0	54.86	0	4.39	0	58.88	0	31.2	0	3.55	0	3.72	0	37.73	0	50.51	0	3.59
P00338	LDHA	L-lactate dehydrogenase A chain	0	70.99	0	9.64	0	27.03	0	25.04	0	44.86	0	34.89	0	29.03	0	38.96	0	3.59
P24593	IGFBP5	Insulin-like growth factor-binding protein 5	0	29.92	0	11.37	0	32.1	0	26.16	0	6.97	0	3.44	0	18.53	0	35.99	0	3.59
P06703	S100A6	Protein S100-A6	0	6.52	0	10.46	0	18.53	0	33.09	0	10.86	0	3.62	0	45.34	0	10.48	0	3.58
Q15063	POSTN	Periostin	1	80.85	1	84.41	0	52.95	0	3.9	0	3.61	0	3.83	0	32.38	0	3.24	0	3.58
P01857	IGHG1	Ig gamma-1 chain C region	0	69.49	0	11.92	0	60.03	0	30.04	0	3.55	0	36.9	0	37.73	0	39.8	0	3.57
P09382	LGALS1	Galectin-1	0	45.31	0	3.82	0	27.81	0	55.82	0	10.04	0	79.58	0	52.37	0	30.82	0	3.56
O60909	B4GALT2	Beta-1,4-galactosyltransferase 2	0	3.73	0	3.42	0	27.81	0	15.93	0	3.87	0	3.35	0	57.33	0	10.37	0	3.56
P04179	SOD2	Superoxide dismutase [Mn], mitochondrial	1	72.47	0	17.83	0	28.04	0	23.74	1	68.83	0	3.72	0	18.53	0	6.08	0	3.56
P00325	ADH1B	Alcohol dehydrogenase 1B	0	4.97	0	3.54	0	29.03	0	17.1	0	3.61	0	34.1	0	41.46	0	10.65	0	3.55
P01008	SERPINC1	Antithrombin-III	0	40.97	0	6.66	0	27.03	0	14.94	0	3.44	0	3.54	0	41.46	0	24.75	0	3.54
P09211	GSTP1	Glutathione S-transferase P	0	22.95	0	7.68	0	18.53	0	23.74	0	17.35	0	21.02	0	18.53	0	10.45	0	3.54
Q8TDH9	BLOC1S5	Biogenesis of lysosome-related organelles complex 1 subunit 5	0	7.26	0	3.72	0	30.22	0	3.94	0	3.34	0	3.96	0	52.95	0	5.03	0	3.54
Q9UN36	NDRG2	Protein NDRG2	0	3.65	0	3.7	0	18.53	0	14.07	0	3.87	0	17.39	0	57.33	0	3.82	0	3.54
Q9HCB6	SPON1	Spondin-1	0	24.66	0	3.25	0	32.14	0	3.58	0	3.62	0	3.24	0	32.14	0	3.56	0	3.54
P07355	ANXA2	Annexin A2	0	35.54	0	4.89	0	28.04	0	65.54	0	23.03	0	14.24	0	18.53	0	33.77	0	3.49
P01009	SERPINA1	Alpha-1-antitrypsin	0	30.46	0	10.6	0	31.93	0	17.45	0	3.55	0	3.43	0	65	0	14.26	0	3.49
Q96B70	LENG9	Leukocyte receptor cluster member 9	0	23.42	0	3.23	0	52.95	0	3.24	0	3.62	0	3.24	0	33.2	0	3.27	0	3.49
Q92922	SMARCC1	SWI/SNF complex subunit SMARCC1	0	64.76	0	21.25	0	27.81	0	36.46	0	7.58	0	3.67	0	18.53	0	47.09	0	3.48
P05156	CFI	Complement factor I	0	18.84	0	7.49	0	18.53	0	3.24	0	3.98	0	3.87	0	45.34	0	12.27	0	3.47
P09871	C1S	Complement C1s subcomponent	0	3.53	0	4.92	0	41.42	0	3.53	0	3.41	0	17.39	0	45.34	0	10.37	0	3.47
P01011	SERPINA3	Alpha-1-antichymotrypsin	0	3.73	0	3.71	0	37.73	0	8.8	0	3.44	0	28.1	0	52.95	0	5.34	0	3.47
P36955	SERPINF1	Pigment epithelium-derived factor	0	4.11	0	9.66	0	18.53	0	3.59	0	10.86	0	3.24	0	56.7	0	19.98	0	3.43
P0C0L5	C4B; C4B_2	Complement C4-B	0	19.13	0	4.04	0	18.53	0	3.35	0	3.73	0	3.44	0	41.46	0	8.58	0	3.43
Q14624	ITIH4	Inter-alpha-trypsin inhibitor heavy chain H4	0	4.54	0	3.72	0	18.53	0	3.87	0	3.8	0	3.68	0	57.33	0	3.62	0	3.43
P07437	TUBB	Tubulin beta chain	0	25.32	0	3.72	0	32.38	0	3.41	0	3.42	0	3.42	0	37.41	0	12.27	0	3.41
P08294	SOD3	Extracellular superoxide dismutase [Cu-Zn]	1	72.08	0	3.56	0	28.36	0	3.43	1	71.78	0	3.57	0	52.95	0	11.02	0	3.41
P06733	ENO1	Alpha-enolase	0	3.92	0	3.55	0	56.7	0	3.47	0	3.67	0	3.37	0	56.7	0	3.56	0	3.41
P02787	TF	Serotransferrin	0	50.78	0	35.84	0	60.69	0	25.04	0	4.59	0	26.71	0	37.73	0	35.85	0	3.39
Q01995	TAGLN	Transgelin	0	28.71	0	4.7	0	34.87	0	3.95	0	3.64	0	3.62	0	18.53	0	13.81	0	3.37
O95633	FSTL3	Follistatin-related protein 3	0	28.69	0	4.59	0	52.95	0	3.39	0	3.55	0	3.55	0	32.38	0	3.55	0	3.36
P00441	SOD1	Superoxide dismutase [Cu-Zn]	1	74.41	0	33.4	0	28.29	0	78.56	1	69.12	0	48.77	0	18.53	0	38.36	0	3.35
P02671	FGA	Fibrinogen alpha chain	0	66.72	0	21.19	0	60.26	0	54.63	0	4.59	0	10	0	18.53	0	37.95	0	3.32
P62937	PPIA	Peptidyl-prolyl cis-trans isomerase A	0	69.79	0	4.08	0	28.77	0	31.2	0	54.38	0	3.72	0	18.53	0	74.15	0	3.3
Q16270	IGFBP7	Insulin-like growth factor-binding protein 7	0	41.91	0	7.35	0	34.87	0	3.58	0	8.85	0	3.24	0	46.02	0	70.94	0	3.3
Q96KK5	HIST1H2AH	Histone H2A type 1-H	0	11.97	0	3.54	0	52.95	0	3.24	0	9.36	0	3.97	0	32.38	0	3.54	0	3.28
P36222	CHI3L1	Chitinase-3-like protein 1	0	36.49	0	3.73	0	37.73	0	3.9	0	3.55	0	3.85	0	56.7	0	8.01	0	3.26
Q15166	PON3	Serum paraoxonase/lactonase 3	0	8.44	0	3.34	0	46.17	0	3.9	0	3.61	0	3.3	0	32.14	0	3.54	0	3.26
Q03591	CFHR1	Complement factor H-related protein 1	0	7.06	0	3.34	0	27.81	0	3.94	0	3.62	0	3.96	0	41.46	0	3.26	0	3.24
P0CG04	IGLC1	Ig lambda-1 chain C regions	0	35.22	0	4.69	0	44.13	0	6.34	0	3.64	0	3.46	0	46.02	0	27.95	0	3.23
P22352	GPX3	Glutathione peroxidase 3	0	3.67	0	3.71	0	41.46	0	10.49	0	3.8	0	3.42	0	52.95	0	4.44	0	3.23
Q5SZK8	FREM2	FRAS1-related extracellular matrix protein 2	0	0	0	0	0	0	0	0	0	0	0	0	0	0	0	0	0	0
Q8N743	KIR3DL3	Killer cell immunoglobulin-like receptor 3DL3	0	0	0	0	0	0	0	0	0	0	0	0	0	0	0	0	0	0
P08670	VIM	Vimentin	1	70.19	0	0	0	0	0	0	0	0	1	64.54	0	0	0	0	0	0
